# Supplementary material for: Brucellosis Abattoir Surveillance Using Serology and Molecular Tests Among Livestock in Free State and Limpopo Provinces, South Africa
Source: Microorganisms. 2026 May 27;14(6):1215. doi: 10.3390/microorganisms14061215 (PMC13303647; doi:10.3390/microorganisms14061215)
Supplement: Supplementary file 1 [file microorganisms-14-01215-s001.zip]

Archive with 1 entries (1 files):
- microorganisms-4281840-supplementary.pdf
